# Supplementary material for: GFI1 facilitates efficient DNA repair by regulating PRMT1 dependent methylation of MRE11 and 53BP1
Source: Nat Commun. 2018 Apr 12;9:1418. doi: 10.1038/s41467-018-03817-5 (PMC5897347; doi:10.1038/s41467-018-03817-5)
Supplement: Supplementary file 4 — Supplementary Data 1 [file 41467_2018_3817_MOESM4_ESM.xlsx]

## Sheet: SAINT_Output
Bait	PreyGene	Spec	NSAF	NumReplicates	ctrlCounts	AvgP	MaxP	TopoAvgP	TopoMaxP	SaintScore	logOddsScore	BFDR	Fold_Change	iREF
GFI1	RBM28	4	0.00147991	1	0|2|0	0.99	0.99	0.99	0.99	0.99	4.73	0	47.02	0
GFI1	LBR	3	0.00136982	1	0|0|0	1	1	1	1	1	8.27	0	21.59	1
GFI1	ZNF770	2	0.000812774	1	0|0|0	1	1	1	1	1	6.43	0	20.38	0
GFI1	GTPBP4	10	0.00442923	1	0|1|0	1	1	1	1	1	27.48	0	19.97	0
GFI1	GTF3C1	5	0.00066575	1	0|0|0	1	1	1	1	1	11.69	0	19.57	1
GFI1	DYNC1H1	4	0.000241768	1	0|3|0	0.98	0.98	0.98	0.98	0.98	3.98	0	19.17	0
GFI1	KDM1A	51	0.0168093	1	0|0|0	1	1	1	1	1	79.47	0	15.39	0
GFI1	CTCF	6	0.00231758	1	0|0|0	1	1	1	1	1	13.33	0	13.51	0
GFI1	NUMA1	10	0.00132772	1	0|0|0	1	1	1	1	1	19.63	0	13.51	0
GFI1	RCOR3	15	0.0085095	1	0|0|0	1	1	1	1	1	27.2	0	10.28	0
GFI1	RPS4X	4	0.00427093	1	0|2|2	0.97	0.97	0.97	0.97	0.97	3.39	0	10.28	1
GFI1	MKI67	4	0.00034498	1	0|0|0	1	1	1	1	1	10.02	0	9.88	0
GFI1	HMG20B	3	0.00265754	1	0|0|0	1	1	1	1	1	8.27	0	9.48	1
GFI1	CCT6A	3	0.00158652	1	0|0|0	1	1	1	1	1	8.27	0	9.2	0
GFI1	FBLL1	2	0.00168152	1	0|0|0	1	1	1	1	1	6.43	0	8.27	0
GFI1	HMG20A	10	0.00809261	1	0|0|0	1	1	1	1	1	19.63	0	7.86	1
GFI1	MRPS27	12	0.00813952	1	0|0|0	1	1	1	1	1	22.68	0	7.19	0
GFI1	RRP12	10	0.0021651	1	0|0|0	1	1	1	1	1	19.63	0	7.06	0
GFI1	TEX10	6	0.00181365	1	0|0|0	1	1	1	1	1	13.33	0	6.66	0
GFI1	MRPS9	6	0.00425475	1	0|0|0	1	1	1	1	1	13.33	0	6.25	0
GFI1	MSH2	2	0.000601314	1	0|0|0	1	1	1	1	1	6.43	0	6.25	0
GFI1	PAPD5	3	0.0014728	1	0|0|0	1	1	1	1	1	8.27	0	6.25	0
GFI1	ZNF189	3	0.00134575	1	0|0|0	1	1	1	1	1	8.27	0	6.25	0
GFI1	LARP1	3	0.00076865	1	0|1|0	1	1	1	1	1	6.48	0	6.05	0
GFI1	RPL7	13	0.0147201	1	0|7|4	0.99	0.99	0.99	0.99	0.99	4.2	0	5.85	0
GFI1	MRPS2	2	0.00189739	1	0|0|0	1	1	1	1	1	6.43	0	5.84	0
GFI1	NISCH	3	0.000560133	1	0|0|0	1	1	1	1	1	8.27	0	5.84	0
GFI1	NUP205	8	0.00111655	1	0|0|0	1	1	1	1	1	16.52	0	5.84	0
GFI1	PABPC4	14	0.00610464	1	0|2|1	1	1	1	1	1	17.17	0	5.84	0
GFI1	PDCD11	2	0.000300175	1	0|0|0	1	1	1	1	1	6.43	0	5.57	0
GFI1	HSPA8	34	0.0147797	1	5|13|11	1	1	1	1	1	8.82	0	5.28	0
GFI1	HNRNPM	45	0.0173104	1	1|5|5	1	1	1	1	1	34.11	0	5.04	0
GFI1	PI4KA	3	0.00040078	1	0|0|0	1	1	1	1	1	8.27	0	5.04	0
GFI1	SUN2	2	0.000783301	1	0|1|0	0.99	0.99	0.99	0.99	0.99	4.28	0	5.04	0
GFI1	USP9X	48	0.00524477	1	0|0|0	1	1	1	1	1	75.17	0	5.04	0
GFI1	EHMT1	2	0.000432686	1	0|0|0	1	1	1	1	1	6.43	0	4.85	0
GFI1	HNRNPC	7	0.00642384	1	0|2|1	1	1	1	1	1	7.81	0	4.63	0
GFI1	MGA	13	0.0012064	1	0|0|0	1	1	1	1	1	24.2	0	4.63	0
GFI1	GNL3	3	0.0015345	1	0|0|0	1	1	1	1	1	8.27	0	4.51	0
GFI1	AIFM1	3	0.00137429	1	0|3|0	0.96	0.96	0.96	0.96	0.96	3.26	0	4.23	0
GFI1	MCM3AP	3	0.000425475	1	0|0|0	1	1	1	1	1	8.27	0	4.23	0
GFI1	POLRMT	2	0.000456607	1	0|0|0	1	1	1	1	1	6.43	0	4.23	0
GFI1	PWP1	2	0.00112101	1	0|0|0	1	1	1	1	1	6.43	0	4.23	0
GFI1	SURF6	4	0.00311151	1	0|1|0	1	1	1	1	1	8.96	0	4.23	0
GFI1	HSPD1	78	0.0382259	1	0|2|2	1	1	1	1	1	244.11	0	4.21	0
GFI1	CAD	25	0.00315521	1	0|1|0	1	1	1	1	1	86.86	0	4.18	0
GFI1	HEATR1	9	0.00117879	1	0|0|0	1	1	1	1	1	18.08	0	4.18	0
GFI1	XRN2	24	0.00709423	1	0|0|0	1	1	1	1	1	40.5	0	4.18	0
GFI1	KAT6A	5	0.000700632	1	0|0|0	1	1	1	1	1	11.69	0	4.16	0
GFI1	SENP3	2	0.000978444	1	0|0|0	1	1	1	1	1	6.43	0	4.14	0
GFI1	DDX18	3	0.00125737	1	0|0|0	1	1	1	1	1	8.27	0	4.09	0
GFI1	RPL3	15	0.0104521	1	1|4|5	1	1	1	1	1	9.53	0	3.85	0
GFI1	DHX15	30	0.0105967	1	1|5|3	1	1	1	1	1	25.38	0	3.84	0
GFI1	RRP1B	3	0.0011114	1	0|2|0	0.98	0.98	0.98	0.98	0.98	3.94	0	3.84	0
GFI1	AKAP8L	3	0.00130409	1	0|0|0	1	1	1	1	1	8.27	0	3.83	0
GFI1	BRIX1	10	0.00795506	1	0|1|0	1	1	1	1	1	27.48	0	3.83	0
GFI1	GSE1	47	0.0108449	1	0|0|0	1	1	1	1	1	73.74	0	3.83	0
GFI1	RBFOX3	2	0.00180009	1	0|0|0	1	1	1	1	1	6.43	0	3.83	0
GFI1	PRKDC	114	0.00775502	1	0|0|0	1	1	1	1	1	169.02	0	3.78	0
GFI1	CUL1	3	0.00108562	1	0|0|0	1	1	1	1	1	8.27	0	3.42	0
GFI1	FANCI	3	0.000634368	1	0|0|0	1	1	1	1	1	8.27	0	3.42	0
GFI1	HDAC1	17	0.00990421	1	0|0|0	1	1	1	1	1	30.19	0	3.42	0
GFI1	MAP1B	59	0.00671313	1	0|9|4	1	1	1	1	1	13.17	0	3.42	0
GFI1	MAP7D1	2	0.000667808	1	0|0|0	1	1	1	1	1	6.43	0	3.42	0
GFI1	NOC2L	2	0.000749836	1	0|1|0	0.99	0.99	0.99	0.99	0.99	4.28	0	3.42	0
GFI1	RPLP0	11	0.00974431	1	0|3|4	1	1	1	1	1	6.27	0	3.42	0
GFI1	YBX1	18	0.0156007	1	2|6|2	1	1	1	1	1	10.09	0	3.42	0
GFI1	ZFP62	4	0.00124806	1	0|0|0	1	1	1	1	1	10.02	0	3.42	0
GFI1	ZKSCAN8	4	0.00194335	1	0|0|0	1	1	1	1	1	10.02	0	3.42	0
GFI1	ZMYM2	22	0.00448649	1	0|0|0	1	1	1	1	1	37.57	0	3.42	0
GFI1	DHX30	5	0.00117594	1	0|2|0	1	1	1	1	1	5.48	0	3.4	0
GFI1	BRCA2	7	0.000575101	1	0|0|0	1	1	1	1	1	14.94	0	3.02	0
GFI1	GZF1	3	0.00118487	1	0|0|0	1	1	1	1	1	8.27	0	3.02	0
GFI1	LAS1L	8	0.00306064	1	0|0|0	1	1	1	1	1	16.52	0	3.02	0
GFI1	LMNB1	9	0.00431283	1	0|0|0	1	1	1	1	1	18.08	0	3.02	0
GFI1	NKRF	31	0.0126163	1	0|0|0	1	1	1	1	1	50.69	0	3.02	0
GFI1	PABPC1	17	0.00750602	1	0|4|4	1	1	1	1	1	8.85	0	3.02	0
GFI1	ZNF644	3	0.000634846	1	0|0|0	1	1	1	1	1	8.27	0	3.02	0
GFI1	UTP20	4	0.000403323	1	0|0|0	1	1	1	1	1	10.02	0	2.64	0
GFI1	DDX17	16	0.00616326	1	0|4|0	1	1	1	1	1	7.65	0	2.61	0
GFI1	IGKV	3	0.00702034	1	0|0|0	1	1	1	1	1	8.27	0	2.61	0
GFI1	MTA2	2	0.000840759	1	0|0|0	1	1	1	1	1	6.43	0	2.61	0
GFI1	PELP1	3	0.000745522	1	0|0|0	1	1	1	1	1	8.27	0	2.61	0
GFI1	RPL10A	4	0.00517629	1	0|1|1	1	1	1	1	1	5.33	0	2.61	0
GFI1	WDR6	9	0.00225452	1	0|0|0	1	1	1	1	1	18.08	0	2.61	0
GFI1	NOL9	5	0.0020001	1	0|0|0	1	1	1	1	1	11.69	0	2.55	0
GFI1	LTN1	2	0.000318022	1	0|0|0	1	1	1	1	1	6.43	0	2.5	0
GFI1	NCBP1	3	0.00106638	1	0|0|0	1	1	1	1	1	8.27	0	2.5	0
GFI1	PRDM15	3	0.000559018	1	0|0|0	1	1	1	1	1	8.27	0	2.44	0
GFI1	DDX50	5	0.00190511	1	0|2|1	1	1	1	1	1	5.35	0	2.32	0
GFI1	APC	2	0.000197547	1	0|0|0	1	1	1	1	1	6.43	0	2.21	0
GFI1	CENPB	2	0.000937607	1	0|0|0	1	1	1	1	1	6.43	0	2.21	0
GFI1	DAP3	4	0.00282225	1	0|0|0	1	1	1	1	1	10.02	0	2.21	0
GFI1	DDX21	27	0.00968322	1	0|12|7	1	1	1	1	1	5.57	0	2.21	0
GFI1	DDX5	12	0.00548821	1	0|4|2	1	1	1	1	1	7.09	0	2.21	0
GFI1	DHX9	4	0.000884452	1	0|3|2	0.89	0.89	0.89	0.89	0.89	2.13	0	2.21	0
GFI1	DNAJA1	3	0.00212202	1	0|0|0	1	1	1	1	1	8.27	0	2.21	0
GFI1	DNAJA2	2	0.00136317	1	0|0|0	1	1	1	1	1	6.43	0	2.21	0
GFI1	EMD	3	0.00331669	1	0|2|0	0.98	0.98	0.98	0.98	0.98	3.94	0	2.21	0
GFI1	FMR1	2	0.00088865	1	0|0|0	1	1	1	1	1	6.43	0	2.21	0
GFI1	GTF3C4	3	0.00102487	1	0|0|0	1	1	1	1	1	8.27	0	2.21	0
GFI1	HDAC2	21	0.0120842	1	0|0|0	1	1	1	1	1	36.1	0	2.21	0
GFI1	HIC2	3	0.00136982	1	0|0|0	1	1	1	1	1	8.27	0	2.21	0
GFI1	HNRNPD	3	0.00237307	1	0|2|1	0.95	0.95	0.95	0.95	0.95	3.03	0	2.21	0
GFI1	HNRNPU	11	0.00374418	1	0|5|6	0.96	0.96	0.96	0.96	0.96	3.06	0	2.21	0
GFI1	KPNB1	5	0.00160282	1	0|1|0	1	1	1	1	1	11.67	0	2.21	0
GFI1	MDN1	13	0.000652354	1	0|0|0	1	1	1	1	1	24.2	0	2.21	0
GFI1	MRPS5	5	0.00326527	1	0|0|0	1	1	1	1	1	11.69	0	2.21	0
GFI1	NOP56	17	0.00803675	1	0|2|0	1	1	1	1	1	13.22	0	2.21	0
GFI1	NOP58	4	0.00212335	1	0|0|0	1	1	1	1	1	10.02	0	2.21	0
GFI1	NSD1	2	0.000208319	1	0|0|0	1	1	1	1	1	6.43	0	2.21	0
GFI1	NUP214	2	0.000268721	1	0|0|0	1	1	1	1	1	6.43	0	2.21	0
GFI1	PRMT1	2	0.00155575	1	0|0|0	1	1	1	1	1	6.43	0	2.21	0
GFI1	PSMC4	3	0.00201541	1	0|0|0	1	1	1	1	1	8.27	0	2.21	0
GFI1	PTCD3	23	0.00937403	1	0|0|0	1	1	1	1	1	39.04	0	2.21	0
GFI1	RAD50	2	0.000428069	1	0|0|0	1	1	1	1	1	6.43	0	2.21	0
GFI1	RBM14	15	0.00629626	1	0|1|0	1	1	1	1	1	45.77	0	2.21	0
GFI1	RCOR2	3	0.00161078	1	0|0|0	1	1	1	1	1	8.27	0	2.21	0
GFI1	RPS6	3	0.00338329	1	1|3|0	0.89	0.89	0.89	0.89	0.89	2.05	0	2.21	0
GFI1	ZBTB24	5	0.00201444	1	0|0|0	1	1	1	1	1	11.69	0	2.21	0
GFI1	ZMYM3	6	0.00122984	1	0|0|0	1	1	1	1	1	13.33	0	2.21	0
GFI1	ZNF516	6	0.00144874	1	0|0|0	1	1	1	1	1	13.33	0	2.21	0
GFI1	HNRNPUL1	4	0.00131221	1	0|0|0	1	1	1	1	1	10.02	0	2.17	0
GFI1	ZFR	7	0.00183026	1	0|0|0	1	1	1	1	1	14.94	0	2.17	0
GFI1	DHX36	3	0.000835754	1	0|0|0	1	1	1	1	1	8.27	0	2.14	0
GFI1	DDX3X	3	0.00127257	1	0|0|0	1	1	1	1	1	8.27	0	2.01	0
GFI1	WAPAL	4	0.000943911	1	0|0|0	1	1	1	1	1	10.02	0	2.01	0
GFI1	RPL7A	9	0.00950121	1	0|2|6	0.98	0.98	0.98	0.98	0.98	3.75	0	1.85	0
GFI1	MATR3	19	0.00629924	1	0|1|0	1	1	1	1	1	61.6	0	1.83	0
GFI1	AHCTF1	8	0.000991398	1	0|0|0	1	1	1	1	1	16.52	0	1.81	0
GFI1	ATAD3A	5	0.00221462	1	0|0|0	1	1	1	1	1	11.69	0	1.81	0
GFI1	CHD4	31	0.00455294	1	0|0|0	1	1	1	1	1	50.69	0	1.81	0
GFI1	DNAJC10	45	0.0159352	1	0|0|0	1	1	1	1	1	70.87	0	1.81	0
GFI1	FAM208A	6	0.00100891	1	0|0|0	1	1	1	1	1	13.33	0	1.81	0
GFI1	FTSJ3	11	0.00364693	1	0|1|0	1	1	1	1	1	30.97	0	1.81	0
GFI1	GLTSCR2	2	0.00117495	1	0|0|0	1	1	1	1	1	6.43	0	1.81	0
GFI1	GTF3C3	6	0.00190167	1	0|0|0	1	1	1	1	1	13.33	0	1.81	0
GFI1	KRR1	6	0.00442226	1	0|0|0	1	1	1	1	1	13.33	0	1.81	0
GFI1	MRE11A	2	0.000793258	1	0|0|0	1	1	1	1	1	6.43	0	1.81	0
GFI1	MRPS22	5	0.00390019	1	0|1|0	1	1	1	1	1	11.67	0	1.81	0
GFI1	MYBBP1A	24	0.00507494	1	0|7|5	1	1	1	1	1	7.79	0	1.81	0
GFI1	NCAPD3	3	0.000562377	1	0|0|0	1	1	1	1	1	8.27	0	1.81	0
GFI1	NOC3L	12	0.0042122	1	0|0|0	1	1	1	1	1	22.68	0	1.81	0
GFI1	NOC4L	3	0.00163264	1	0|0|0	1	1	1	1	1	8.27	0	1.81	0
GFI1	PES1	3	0.00143272	1	0|0|0	1	1	1	1	1	8.27	0	1.81	0
GFI1	PHF21A	8	0.00330369	1	0|0|0	1	1	1	1	1	16.52	0	1.81	0
GFI1	POLR2A	2	0.00028509	1	0|0|0	1	1	1	1	1	6.43	0	1.81	0
GFI1	PPP2R1A	7	0.00333734	1	0|0|0	1	1	1	1	1	14.94	0	1.81	0
GFI1	PRPF8	3	0.000360788	1	0|4|0	0.92	0.92	0.92	0.92	0.92	2.45	0	1.81	0
GFI1	RAI1	4	0.000589325	1	0|0|0	1	1	1	1	1	10.02	0	1.81	0
GFI1	RANBP2	11	0.00095811	1	0|2|0	1	1	1	1	1	9.53	0	1.81	0
GFI1	RBM39	6	0.00317902	1	0|0|0	1	1	1	1	1	13.33	0	1.81	0
GFI1	RIF1	9	0.00102238	1	0|1|0	1	1	1	1	1	24.08	0	1.81	0
GFI1	RNF219	4	0.00154718	1	0|2|3	0.89	0.89	0.89	0.89	0.89	2.13	0	1.81	0
GFI1	RPL5	12	0.011346	1	0|2|0	1	1	1	1	1	10.16	0	1.81	0
GFI1	RPS2	3	0.00287522	1	0|2|2	0.87	0.87	0.87	0.87	0.87	1.89	0	1.81	0
GFI1	TOP2B	6	0.00103621	1	0|0|0	1	1	1	1	1	13.33	0	1.81	0
GFI1	TPR	3	0.000356513	1	0|0|0	1	1	1	1	1	8.27	0	1.81	0
GFI1	TRIM28	13	0.00437195	1	0|0|0	1	1	1	1	1	24.2	0	1.81	0
GFI1	TRRAP	2	0.000145537	1	0|0|0	1	1	1	1	1	6.43	0	1.81	0
GFI1	USP7	2	0.000509643	1	0|0|0	1	1	1	1	1	6.43	0	1.81	0
GFI1	WDR18	3	0.00195009	1	0|1|0	1	1	1	1	1	6.48	0	1.81	0
GFI1	ZBTB2	3	0.00163899	1	0|0|0	1	1	1	1	1	8.27	0	1.81	0
GFI1	ZNF24	7	0.00534156	1	0|0|0	1	1	1	1	1	14.94	0	1.81	0
GFI1	ZNF668	2	0.000907313	1	0|0|0	1	1	1	1	1	6.43	0	1.81	0
GFI1	SLC25A6	7	0.00659629	1	0|1|2	1	1	1	1	1	7.81	0	1.8	0
GFI1	ILF2	5	0.00360017	1	0|2|1	1	1	1	1	1	5.35	0	1.73	0
GFI1	DDX54	9	0.0028687	1	0|1|0	1	1	1	1	1	24.08	0	1.71	0
GFI1	KRI1	6	0.0023967	1	0|0|0	1	1	1	1	1	13.33	0	1.71	0
GFI1	HSPA9	33	0.0136478	1	1|3|3	1	1	1	1	1	35.76	0	1.68	0
GFI1	RSL1D1	36	0.0206312	1	1|1|1	1	1	1	1	1	48.09	0	1.68	0
GFI1	SKIV2L2	2	0.000538989	1	0|0|0	1	1	1	1	1	6.43	0	1.63	0
GFI1	EBNA1BP2	12	0.0110123	1	0|1|0	1	1	1	1	1	34.56	0	1.62	0
GFI1	SEC16A	2	0.000257745	1	0|0|0	1	1	1	1	1	6.43	0	1.62	0
GFI1	FAM208B	18	0.0020801	1	0|0|0	1	1	1	1	1	31.67	0	1.57	0
GFI1	SUPT16H	6	0.00160925	1	0|0|0	1	1	1	1	1	13.33	0	1.57	0
GFI1	KIAA0020	5	0.00216677	1	0|0|0	1	1	1	1	1	11.69	0	1.5	0
GFI1	NUP188	2	0.000321113	1	0|0|0	1	1	1	1	1	6.43	0	1.5	0
GFI1	ZDBF2	4	0.000477168	1	0|1|0	1	1	1	1	1	8.96	0	1.5	0
GFI1	AKAP8	7	0.0028406	1	0|0|0	1	1	1	1	1	14.94	0	1.37	0
GFI1	SETD2	2	0.000219043	1	0|0|0	1	1	1	1	1	6.43	0	1.34	0
GFI1	IGF2BP1	2	0.000973357	1	0|1|0	0.99	0.99	0.99	0.99	0.99	4.28	0	1.32	0
GFI1	SLC25A13	10	0.0041602	1	0|0|0	1	1	1	1	1	19.63	0	1.32	0
GFI1	IRS4	27	0.00603179	1	0|3|1	1	1	1	1	1	19.72	0	1.29	0
GFI1	HSPA1A	45	0.0197139	1	4|10|14	1	1	1	1	1	11.41	0	1.26	0
GFI1	SON	6	0.00069451	1	0|0|0	1	1	1	1	1	13.33	0	1.24	0
GFI1	RCOR1	23	0.0133169	1	0|0|0	1	1	1	1	1	39.04	0	1.21	0
GFI1	DICER1	3	0.000438314	1	0|0|0	1	1	1	1	1	8.27	0	1.13	0
GFI1	RRS1	8	0.00615482	1	0|0|0	1	1	1	1	1	16.52	0	1.06	0
GFI1	SLK	2	0.000454759	1	0|0|0	1	1	1	1	1	6.43	0	1.05	0
GFI1	SNRNP200	10	0.00131467	1	0|1|0	1	1	1	1	1	27.48	0	1.05	0
GFI1	ZNF281	9	0.00282382	1	0|0|0	1	1	1	1	1	18.08	0	1.05	1
GFI1	SSRP1	2	0.000792139	1	0|0|0	1	1	1	1	1	6.43	0	0.92	0
GFI1	UBA52	3	0.00658157	1	0|2|2	0.87	0.87	0.87	0.87	0.87	1.89	0	0.91	0
GFI1	URB1	5	0.000618259	1	0|0|0	1	1	1	1	1	11.69	0	0.8	0
GFI1	HNRNPK	8	0.00485207	1	0|4|2	0.99	0.99	0.99	0.99	0.99	4.77	0	0.78	0
GFI1	ZNF184	3	0.00112176	1	0|0|0	1	1	1	1	1	8.27	0	0.76	0
GFI1	ZKSCAN1	4	0.00199512	1	0|0|0	1	1	1	1	1	10.02	0	0.72	0
GFI1	EEF1A1P5	3	0.00182346	1	0|0|0	1	1	1	1	1	8.27	0	0.71	0
GFI1	UBR5	3	0.000300979	1	0|0|0	1	1	1	1	1	8.27	0	0.69	0
GFI1	IPO4	2	0.000519544	1	0|0|0	1	1	1	1	1	6.43	0	0.67	0
GFI1	HNRNPF	16	0.0108265	1	0|2|0	1	1	1	1	1	12.62	0	0.64	0
GFI1	LONP1	22	0.00644202	1	0|0|0	1	1	1	1	1	37.57	0	0.61	0
GFI1	SUGP2	3	0.000778595	1	0|0|0	1	1	1	1	1	8.27	0	0.6	0
GFI1	NOM1	12	0.00391833	1	0|0|0	1	1	1	1	1	22.68	0	0.52	0
GFI1	RBM4B	2	0.00156442	1	0|0|0	1	1	1	1	1	6.43	0	0.41	0
GFI1	SENP1	2	0.000872091	1	0|0|0	1	1	1	1	1	6.43	0	0.38	0
GFI1	SMARCA4	4	0.000682	1	0|0|0	1	1	1	1	1	10.02	0	0.37	0
GFI1	SLC25A5	10	0.00942327	1	0|1|2	1	1	1	1	1	11.74	0	0.35	0
GFI1	NR2F2	2	0.00135659	1	0|0|0	1	1	1	1	1	6.43	0	0.29	0
GFI1	GCN1L1	7	0.000735939	1	0|0|0	1	1	1	1	1	14.94	0	0.25	0
GFI1	NOP2	28	0.00968322	1	0|3|1	1	1	1	1	1	20.41	0	0.18	0
GFI1	RPL6	17	0.0165758	1	2|6|6	1	1	1	1	1	9.37	0	0.15	0
GFI1	YBX3	8	0.006039	1	0|2|1	1	1	1	1	1	9.1	0	0.15	0
GFI1	ZBTB11	18	0.00480023	1	0|0|0	1	1	1	1	1	31.67	0	0.15	0
GFI1	ADNP	2	0.000509643	1	0|0|0	1	1	1	1	1	6.43	0	0.1	0
GFI1	RPS3A	5	0.00531844	1	0|4|3	0.78	0.78	0.78	0.78	0.78	1.25	0.01	4.63	0
GFI1	E2F7	7	0.00215773	1	2|7|4	0.06	0.06	0.06	0.06	0.06	-2.83	0.01	2.61	0
GFI1	HIST1H1C	12	0.0158205	1	6|8|5	0.05	0.05	0.05	0.05	0.05	-2.89	0.01	2.61	0
GFI1	HIST1H1E	15	0.0192338	1	6|8|5	0.74	0.74	0.74	0.74	0.74	1.04	0.01	1.83	0
GFI1	SF3B2	2	0.000627516	1	0|1|4	0.45	0.45	0.45	0.45	0.45	-0.22	0.01	0.52	0
GFI1	SF3B1	13	0.00279952	1	1|11|8	0.04	0.04	0.04	0.04	0.04	-3.13	0.02	10.69	0
GFI1	SF3B3	6	0.00138445	1	0|9|4	0.03	0.03	0.03	0.03	0.03	-3.61	0.02	1.84	0
GFI1	KIF11	55	0.0146257	1	18|52|36	0	0	0	0	0	-45.2	0.03	8.27	0
GFI1	HSPA5	10	0.00429378	1	1|11|10	0	0	0	0	0	-8.57	0.03	2.4	0
GFI1	RBM10	2	0.0006039	1	5|20|9	0	0	0	0	0	-38.83	0.04	9.88	0
GFI1	SPTAN1	3	0.000340793	1	1|27|20	0	0	0	0	0	-55.48	0.04	4.63	0
GFI1	MYH9	2	0.000286544	1	2|17|11	0	0	0	0	0	-33.08	0.04	3.83	0
GFI1	RPS8	2	0.00270013	1	0|3|4	0	0	0	0	0	-2.83	0.04	3.83	0
GFI1	RPL4	5	0.00328821	1	5|3|7	0	0	0	0	0	-8.04	0.04	3.42	0
GFI1	SPTBN1	2	0.000237575	1	1|23|17	0	0	0	0	0	-48.6	0.04	3.42	0
GFI1	FLNA	3	0.000318262	1	0|22|9	0	0	0	0	0	-31.52	0.04	3.02	0
GFI1	MYH10	4	0.000568448	1	0|13|4	0	0	0	0	0	-11.13	0.04	2.61	0
GFI1	NCL	7	0.00276858	1	8|11|11	0	0	0	0	0	-23.05	0.04	2.61	0
GFI1	PRMT5	24	0.0105801	1	11|35|27	0	0	0	0	0	-47.82	0.04	2.61	0
GFI1	ACTB	13	0.00973487	1	50|55|40	0	0	0	0	0	-166.11	0.04	2.21	0
GFI1	RPL8	3	0.00327798	1	4|4|4	0	0	0	0	0	-7.4	0.04	2.21	0
GFI1	RPS3	3	0.00346683	1	1|7|8	0	0	0	0	0	-12.07	0.04	2.21	0
GFI1	SYNCRIP	2	0.000901488	1	0|4|2	0	0	0	0	0	-1.57	0.04	2.21	0
GFI1	GFI1	0	0.03061	1	0|0|0	0	0	0	0	0	1.89	0.04	2.17	0
GFI1	TRIM21	2	0.00118237	1	0|5|1	0	0	0	0	0	-1.29	0.04	1.81	0
GFI1	WDR77	6	0.00492655	1	0|12|9	0	0	0	0	0	-12.87	0.04	1.81	0
