# Supplementary material for: GFI1 facilitates efficient DNA repair by regulating PRMT1 dependent methylation of MRE11 and 53BP1
Source: Nat Commun. 2018 Apr 12;9:1418. doi: 10.1038/s41467-018-03817-5 (PMC5897347; doi:10.1038/s41467-018-03817-5)
Supplement: Supplementary file 5 — Supplementary Data 2 [file 41467_2018_3817_MOESM5_ESM.xlsx]

## Sheet: Feuil1
Figure 1a	n =3 for each data point
Figure 1b	n =3 for each data point
Figure 1c	n =3 for each data point
Figure 1d	n =3 for each data point
Figure 1e	Recovery Time (min)	SupT1 Vector	SupT1 GFI1
	No IR	11	12
	0 min	27	28
	30 min	29	26
	60 min	28	27
	120 min	29	29
Figure 1f	Recovery Time (min)	GFI1 WT	GFI1 KO
	No IR	23	19
	0 min	28	25
	30 min	33	33
	60 min	36	31
	120 min	31	27
Figure 1g	Recovery Time (min)	GFI1 KI	GFI1 KD	GFI1 KO
	No IR	32	32	38
	0 min	42	44	38
	30 min	48	32	43
	60 min	41	40	50
	120 min	29	29	33
Figure 1h	Recovery Time (min)	Jurkat - Parental	Jurkat - GFI1 KO
	No IR	22	22
	0 min	20	15
	30 min	18	20
	60 min	18	22
	120 min	20	20
Figure 2a	Time	Vector	GFI1
	15	23	19
	30	27	23
	60	58	32
	90	47	80
	120	42	31
Figure 2b	Time	Vector	GFI1
	0	11	7
	15	12	15
	30	11	15
	60	13	16
	90	13	12
	120	9	13
Figure 2c	Time	GFI1 WT	GFI1 KO
	5	24178	21820
	15	23374	34002
	30	23155	36325
	60	22961	22674
	120	22456	21589
	180	20672	17878
Figure 2d	Time	Vector	GFI1
	0	21124	19780
	5	18729	18262
	15	15459	15479
	30	17748	19164
	60	14596	19928
	120	17909	18208
	180	19979	19468
Figure 2e	n =3 for each data point
Figure 3h	Recovery Time (min)	Jurkat Parental - vector	Jurkat KO - Vector	Jurkat KO - GFI1	Jurkat KO - delta SNAG	Jurkat KO - delta Intermediate	Jurkat KO - delta Zinc Finger
	No IR	16	16	14	13	16	17
	0 min	14	14	12	13	13	12
	30 min	16	20	26	24	22	24
	60 min	20	19	20	22	24	21
	120 min	19	22	22	21	22	21
Figure 4d	n=30 for each data point
Figure 6 b	Recovery Time (min)	MRE11 WT	MRE11 R/K
	No IR	32	20
	0 min	18	17
	30 min	37	36
	60 min	43	42
	120 min	39	40
Figure 6 d	n =3 for each data point
Figure 6 e	Recovery Time (min)	Jurkat Parental - vehicle	Jurkat Parental - MS023	Jurkat KO - vehicle	Jurkat KO - MS023		SupT1 Vector - vehicle	SupT1 Vector - MS023	SupT1 GFI1 - vehicle	SupT1 GFI1 - MS023
	NoIR	15	14	14	13		13	13	14	14
	0 min	11	11	8	10		12	11	10	11
	30 min	27	22	23	23		27	27	27	25
	60 min	22	19	24	23		24	26	29	27
	120 min	22	23	24	24		28	20	28	24
Figure 6 f	Recovery Time (min)	Jurkat Parental - scrambled	Jurkat Parental - siPRMT1	Jurkat KO - scrambled	Jurkat KO - siPRMT1
	NoIR	26	21	23	27
	0 min	16	15	16	15
	30 min	21	20	19	20
	60 min	22	21	21	22
	120 min	23	20	20	21
Figure 6 g	Recovery Time (min)	SupT1 Vector - scrambled	SupT1 Vector - siPRMT1	SupT1 GFI1 - scrambled	SupT1 GFI1 - siPRMT1
	NoIR	20	20	18	20
	0 min	18	18	19	21
	30 min	29	33	31	28
	60 min	33	29	30	29
	120 min	31	34	29	29
Figure 6 h	Recovery Time (min)	Jurkat Parental - Vector	Jurkat Parental - PRMT1	Jurkat KO - Vector	Jurkat KO - PRMT1
	NoIR	28	24	28	26
	0 min	15	15	18	15
	30 min	32	29	26	19
	60 min	22	23	20	21
	120 min	24	24	23	24
Sigure s1f	n =3 for each data point
Sigure s1g	n =3 for each data point
Sigure s1h	n =3 for each data point
Figure S1 i	Recovery Time (min)	Jurkat - Parental	Jurkat - GFI1 KO
	No IR	25	23
	0 min	31	36
	30 min	36	33
	60 min	30	36
	120 min	34	38
Figure S1 j	Recovery Time (min)	GFI1 WT	GFI1 KO
	No IR	23	20
	0 min	17	15
	30 min	28	26
	60 min	31	27
	120 min	24	26
Figure S2c	Time (hrs)	KI	KD
	0.5	343	182
	1	283	283
	2	655	219
	4	421	139
Figure S2d	G1 phase				S phase				G2 phase
	Time	GFI1 WT	GFI1 KO		Time	GFI1 WT	GFI1 KO		Time	GFI1 WT	GFI1 KO
	0	29944	28354		0	3089	3421		0	4481	4592
	15	29308	27798		15	3334	4061		15	5871	4302
	30	29746	26271		30	3689	3841		30	4499	5197
	60	27789	28938		60	5419	3617		60	3840	5268
	120	28352	22095		120	4159	4422		120	3585	3456
Figure S2e	n =3 for each data point
Figure S2f	n =3 for each data point
Sigure s2g	WT	4
	KO	3
Figure S3 a	Recovery Time (min)	GFI1 WT	GFI1 KO
	0	43	31
	15	30	42
	30	30	32
	60	30	27
	90	37	50
Figure s6b	n =3 for each data point
Figure s9a	Recovery Time (min)	GFI1 WT	GFI1 KO
	0	13	20
	15	20	29
	30	16	22
	60	11	19
	90	19	15
Figure s9b	Recovery Time (min)	GFI1 WT	GFI1 KO
	0	43	31
	15	30	37
	30	29	32
	60	30	27
	90	37	50
Figure 10c	n =3 for each data point
Figure 10f	n =3 for each data point
Figure 11	n =3 for each data point
Figure 12a		WT	KO
	MRE11	4	4
	Prmt1	4	4
	53BP1	2	2
Figure 12b		WT	KO
	MRE11	2	2
	Prmt1	2	2
	53BP1	2	2
Figure 12c		Vector	GFI1
	MRE11	4	4
	Prmt1	2	2
